# Supplementary material for: Late gene regulation by the alternative sigma factors of Chlamydia trachomatis
Source: mSystems. 2025 Jun 12;10(7):e00292-25. doi: 10.1128/msystems.00292-25 (PMC12282069; doi:10.1128/msystems.00292-25)
Supplement: Table S1 — Predicted σ54 promoters. [file msystems.00292-25-s0002.xlsx]

## Sheet: Sheet1
Table S1: Predicted σ54 promoters
organism	ncbi_accession	prom_start	prom_end	s54_prom	prom_score	prom_strand	s54_prom_seq	downstream_CDS	CDS_strand	overlap_downstream_CDS	ctL2_ortholog		protein_sequence
Chlamydia abortus_1B	LN589721	29344	29359	s54Promtoer	18.8749	+	GGCATGATTTTCGCT	CEVAC_0181	+	partial	ctl0021		MIFAPYFLVKGRNRREGVMTTPQMQQELARLEFINDQLRTELEYVNTLLCDIGFPEGLTT
	LN589721	63149	63164	s54Promtoer	16.4287	+	GGCACGCTTTTTGCT	CEVAC_0571	+	intergenic	ctl0052		MEEAAKHLAKEFLCSGINFFLSGEYEQAEQRLKETLELDPTAALAYCYLGIIALESGRTAEALTWCTKGLESEPTDSYLRYCYGVALDRDNRCEEAVEQYRAYIVLHSDDAECWFSLGGVYHRLGKYTEAIECFDKILELDPWNPQSLYNKAVVLTDMNNEQEAIALLETTVRKNPLYWKAWIKLGYLLSRHKQWDKATEAYERVVQLRPDLSDGHYNLGLCYLTLDKTRLALKAFQEALFLNEEDADAHFYVGLAYMDLKQNRQASDAFHRALGINLEHERSHYLLGYLYHMEGQFEKAEKELSFLTTKDSTFAPLLQKTVSSGQYEPKLDVFP*
	LN589721	92388	92403	s54Promtoer	10.0173	-	TGGCATGTTAATTGC	CEVAC_0861	-	intragenic
	LN589721	172298	172313	s54Promtoer	11.2995	-	TGGCATTATTCTCGC	CEVAC_1791	-	intragenic
ca. Protochlamydia amaebophila_UWE25	NC_005861	201554	201569	s54Promtoer	10.657	-	TGTCATGGTTTTTGC	PC_RS00635	-	intragenic
	NC_005861	499176	499191	s54Promtoer	12.0844	+	GGCATAGGATTTGCA	PC_RS01835	+	intergenic	ctl0021		MNKAQLEKKIAYLEFVHDQLETELVYVDSLLKSVGFPHGLASAKEVALELLQNAEAENEKGHEI
	NC_005861	681052	681067	s54Promtoer	10.7829	+	GGCACGCCTCTTGCA	PC_RS02530	+	intergenic	no match		MSSPIHSISVPATIEGVKFDKDFVPSKESKNRVKELGLEALLHIKNKDASKSLEILEANVWKMASNVKKRRFGYEKKDFIKTLNFLEIFCMYV
	NC_005861	1429593	1429608	s54Promtoer	10.2495	+	CGCATGTTTTTTGCA	PC_RS05695	+	intergenic	no match		MHKIRWGLCCIFKEAPIKFRKTTVAYIARLNNRGEPYLNFLSTLILSNLNTLIAAIEYCKQFNIGSFRIQSEFLPLFKHSQYGYQLEQLPEAALIFQKFEYCKKLAQTNAVRLTFHPDQFVVLNSPHEHVVKNSIQELEYHGEIAELLGADVINIHAGGTYGNKAKALTNFAERFERLSKRVRTRLTIENDDRCFTPQDLLSLCQQLKIPLVYDVHHHRCLPDELSLEQASIQAYKTWDREPLFHISSPLEGWNGPKRERHHDYIDIQDFPTCWFDFPAMTIEIEAKAKELAIFKLQAELDLILKKIKHGFD
	NC_005861	2185263	2185278	s54Promtoer	10.9398	-	TGGCATGATTATTGC	PC_RS11495	-	intergenic	no match		MYRTLKLRVCGLIFLTLFLLPFNFVNAKGGHGHGGGHHHSSGHGGYHGKKHHGGHHHDHQSRHWHNGYYGYGLGGFGLGYGLGYHGSSYYYSSPSYYYSYPSNNDTSSNFYFKVPLK
	NC_005861	2392478	2392493	s54Promtoer	12.0342	-	TGGCATGAATTTTGC	PC_RS11610	-	intergenic	no mach		MNNSIPDRSFVNQQIDVISQSIVKGQTLGMVEHEGRQFVNLSKEDKSTPNTETERIVYLEVAHFISNNKQILQFSEVKNLKSSIDKRMKHIEEQTTGLKGLIKSIFNNKEYAKLITESQDLKALKNIIKNVAKEMQQFADTNSSDQKTSHLASPYADVKASHLTSDIKAGDPPPSEDPTPLLNTDIPTAPPVLNTDIPPAPPPPPGNIPPPPPPPGMGVPPPPPGGGLAQPKVAVPKLSPQESHNIGQERRLDRLLKERANPTSLFKFTPPSNANEIKGELKALESIARELRATMPEYAKKLDLEIEKKYKELEGTAAAVPALNLQNPDVPAYNPDFIQHAKKLTNHEIKFVLGQYFGGKVPPEDDAVLYPRYQANKALLDDIFANWATISSGKMAEEF…
ca. Protochlamydia naegleriophila_KNic	NZ_LN879502	237451	237466	s54Promtoer	11.4771	+	GGCATATTTTTTGAT	PNK_RS00935	-	intragenic
	NZ_LN879502	403645	403660	s54Promtoer	10.4278	-	TGGCATCCCATTTGC	PNK_RS01595	+	intragenic
	NZ_LN879502	443738	443753	s54Promtoer	16.7144	-	TGGCATGTTTTTTGC	PNK_RS01755	-	intergenic	no match		MTDNITFDDGFHQTSFLNGLQYIPNAILGNEIPLPYYPASFYSDNNLSALPDSAIPFYLYAANTSLSARTQAERFNQFLSGYSIPNIPGPTGPSKSFTNFASFQSGLYTALGIGQNDGLYQGLVQEFAAALNIQIDSSGNVTGGDWQILTTQPAASPPVNFFSTNSNNPFMKAFADFLSKYQYPASTLSGDLGFLKSFLTQWHQYLSNISLLVDPSPSALPVFQNLTTYQAIYNAYAKDTSISAFKARLNQFYQEQMNSKGYFMPSQMLADWVAAIRNENGINMNLELVGSSLAGNSSEKALVLNRIILLLISIIKTLQDVGIAQANRLTYLTKYQNVYTALQTQIPVFLKDGSNPLGKSSTEAGQTRNDLNSSFNGILTDNMRSLRGIQEDNAKKLQS…
	NZ_LN879502	784290	784305	s54Promtoer	13.9082	+	GGCACGCTTCTCGCA	no CDS	.	intergenic
	NZ_LN879502	814646	814661	s54Promtoer	10.8951	-	TGGCATAATTCTCGC	PNK_RS03365	+	intragenic
	NZ_LN879502	1146520	1146535	s54Promtoer	13.3296	-	TGGCATCTTATTTGC	PNK_RS04690	-	intergenic	no match		MTKDSPHYQIYACLPFVELAQEASIQIGPVRFWPASKYTQYVEKEYHAAFEAYMASIGQIKAQSGEKKIKWINTIKLNLAGTTCLSISNYVPQSQREAVLIDSLYLLYFACIFRDLYYSNEIPSFNAFRKIIPSSLDFIQARQNWENLYINETYREETVCINLFDQEICKGLGKTLSAIYEENTPPMDSTIVHAYKRLIRSIRYLVDRFFQRFVNLVEKGLHFSEELFEPEDVIFLASSFEALFDINDKQVTADFKHKVRPLLHLKFSKPLEIFWKWVDDFYEVRRKIVHGGVTPDPLFRINPNFEISHILIGIKLFIYSAYYTLYSYHLLHSTHDDPYTPPDFKWIHPEEILLFFWTEESLLNKLKVYVKQAEEESKKEEVYADIYLLTSLFVSMYER…
	NZ_LN879502	1327803	1327818	s54Promtoer	10.7903	-	TGGCATGGATTTTGC	PNK_RS13020	+	intergenic	no match		MKKVALFFSLFLCCFMTSYSFSQGYEGGDYNYGGGGYGGGGYSGGGYAGGGYGGGGCADQNVNYVGDTGGDYAQAQPCEKPVGDCYCLYCKYEPCYYNKWHCNYVPQYYQKKCCRYVPQYYEKQCCRYVPQYYCKTCCRQVPEYYYTQHCRYVPKYSCERCCKYVPKYYYKHTCKPTCNQDSCVEAN*
	NZ_LN879502	1691273	1691288	s54Promtoer	11.7642	-	TGGCAAATTTTTTGC	PNK_RS07080	+	intragenic
	NZ_LN879502	1761583	1761598	s54Promtoer	10.3247	-	TGGCACGATATTGGC	PNK_RS07405	+	intragenic
	NZ_LN879502	2258433	2258448	s54Promtoer	10.9396	-	TGGCATAATTTTTGA	PNK_RS09530	+	intragenic
	NZ_LN879502	2347476	2347491	s54Promtoer	12.6382	-	TGGCATGTCATTTGC	PNK_RS09960	-	intergenic	ctl0021		MNKAQLEKKIAYLEFVHDQLEMELIYVDDLLKSVGFPQGLASAKEVALELLQNGGMEAHNDSEE*
	NZ_LN879502	2347724	2347739	s54Promtoer	10.703	-	TGGCATGTCACTTGC	PNK_RS09965	-	intergenic	ctl0021		MNKAQLEKKIAYLEFVHDQLEMELIYVDDLLKSVGFPQGLASAKEVALELLENAEADSGKEQE*
	NZ_LN879502	2347972	2347987	s54Promtoer	12.6382	-	TGGCATGTCATTTGC	PNK_RS09970	-	intergenic	ctl0021		MNKAQLEKKIAYLEFVHDQLEMELIYVDDLLKSVGFPQGLASAKEVALELLENAEADSGKEQE*
	NZ_LN879502	2348220	2348235	s54Promtoer	12.8618	-	TGGCATGCCATTCGC	PNK_RS09975	-	intergenic	ctl0021		MNKAQLEKKIAYLEFVHDQLEMELIYVDDLLKSVGFPQGLASAKEVALELLENAEADSGKEQE*
caRubidisMassilinesis	CCSC01000001	15133	15148	s54Promtoer	12.034	+	GCCATAATTTTTGCT	BN1013_00015	-	intragenic	no rpoN ortholog
	CCSC01000001	108394	108409	s54Promtoer	11.3248	+	GGCATACATTTTGCT	BN1013_00107	-	intragenic	no rpoN ortholog
	CCSC01000001	198081	198096	s54Promtoer	13.5443	-	TGGCATAGCTTTTGC	BN1013_00177	+	intragenic	no rpoN ortholog
	CCSC01000001	634340	634355	s54Promtoer	10.2407	-	TGGCTTACTATTCGC	BN1013_00536	-	intragenic	no rpoN ortholog
	CCSC01000001	750391	750406	s54Promtoer	10.6186	+	GGCATCAATTTCGCT	BN1013_00647	-	intragenic	no rpoN ortholog
	CCSC01000001	1535637	1535652	s54Promtoer	10.2303	-	TGGCACACATTTTGC	BN1013_01386	-	intragenic	no rpoN ortholog
	CCSC01000001	1851901	1851916	s54Promtoer	10.2048	+	GGCACAGTTTTCGAT	BN1013_01683	+	intragenic	no rpoN ortholog
cAvium_10DC88	NZ_CP006571	614648	614663	s54Promtoer	12.5121	-	TGGCATCGTTTCTGC	RT28_RS02725	-	intragenic
	NZ_CP006571	897642	897657	s54Promtoer	19.008	+	GGCATAATTTTCGCT	RT28_RS04915	+	intergenic	ctl0021		MSIPYIQKELARLESINDQLLTELHYVHTLLCDIGFPEGLVTIKAIAKEVLTEDEFLD*
	NZ_CP006571	930886	930901	s54Promtoer	17.7805	+	GGCACGATTTTCGCT	RT28_RS04095	+	intergenic	ctl0052		MEEAAKHLAKEFLCSGINFFLSGEYEQAERRLQEALELDPSAALAYCYLGIIALETGRISEALVWCVKGLESEPGDSYLRYCYGVALDRDNRYEEAIEQYRAYVLLHPDDIECWFSLGGAYHRLGKHSEALECFDKILELDPWNPQSLYNKAVISTDLGDEQGAINLLEVTVNKNPLYWKAWIKLGYLLSKKKQWDKATEAYERVVQLRPDLADGHYNLGLCYLTLDKTRLALKAFQEALFLNSEDADAHFYVGLAYMDLKQNQQASEAFHRALGINLEHERSHYLLGYLYHMEGEKEKAEKELRFLTVKDSMFAPLLQKTVSSGSSGYFGVN*
cCaviae_GPIC	NC_003361	29185	29200	s54Promtoer	16.9397	+	GGCATGATTCTCGCT	CCA_RS00095	+	intergenic	ctl0021		MSTPHAQQELARLEFINDQLRAELEYVNTLLCDIGFPEGLTTIKAIAKEVLTEDDFLD*
	NC_003361	63081	63096	s54Promtoer	16.4287	+	GGCACGCTTTTTGCT	CCA_RS00280	+	intergenic	ctl0052		MEEAAKHLAKEFLCSGINFFLSGEYEQAERRLKETLELDPKAALAYCYLGIIALELGRIPEALTWCTKGLESEPGDSYLRYCYGVALDRDNRCEEAIEQYRAYIILHPDDAECWFSLGGVYHRLGRYIEAIECFDRILELDPWNPQSMYNKAVVLTDMDNELEAIALLETTVSKNPLYWKAWIKLGYLLSRHKQWDKATEAYERVVQLRPDLSDGHYNLGLCYLTLDKTRLALKAFQEALFLNEEDADAHFYVGLAHMDLKQNQQASDAFHRALGINLEHELSHYLLGYLYHMEGQSEKAEKELSFLTVKDSMFAPLLQKTVSSGQFERRLDVLP*
	NC_003361	591183	591198	s54Promtoer	10.4731	+	GCCATGCTTTTCGCA	CCA_RS02620	-	intragenic
cFelis_FeC-56	NC_007899	1103078	1103093	s54Promtoer	16.4287	-	TGGCACGCTTTTTGC	CF_RS04800	-	intergenic	ctl0052		MEEAAKHLAKEFLCSGINFFLSGEYEQAEQRLKETLELDPTAALAYCYLGIIALESGRIPEALTWCTKGLESEPGDSYLRYCYGVALDRDNRCEEAVEQYRAYVVLHPDDAECWFSLGGVYHRLGQYIEAIECFDKILELDPWNPQSLYNKSVVLTDMGNEKDAIALLETAVSKNPLYWKAWIKLGYLLSRHKQWDRATEAYERVVQLRPDLSDGHYNLGLCYLTLDKTRLALKAFQEALFLNEEDADAHFYVGLAHMDLKQNQQASDAFHRALGINLEHERSHYLLGYLYHMEGQTEKAEKELSFLTVKDSMFAPLLQKTVSSGHFERRLDVLP*
	NC_007899	1136877	1136892	s54Promtoer	16.9397	-	TGGCATGATTCTCGC	CF_RS05285	-	intergenic	ctl0021		MTTPHIQQELARLEFINDQLRTELEYVNTLLCDIGFPEGLTTIKAIAKEVLAEDDFLD*
cGallinacea_08-1274_3	NZ_CP015840	460835	460850	s54Promtoer	18.8749	+	GGCATGATTTTCGCT	M787_RS04885	+	intergenic	ctl0021		MSTPHMQQELARLEFINDQLLTELHYVHTLLCDIGFPEGLATIKAIAKEVLTEEDFLD*
	NZ_CP015840	494064	494079	s54Promtoer	18.0324	+	GGCATGCTTTTCGCT	M787_RS02175	+	intergenic	ctl0052		MEDAAKHLAKEFLCSGINFFLSGEYEQAERRLQEALELDPSAALAYCYLGIIALETGRVSEALVWCAKGLESEPGDSYLRYCYGVALDRDHRYEEAVEHYRAYVLLHPEDIECWFSLGGVYHRLGKHDEALACFDKILELDPWNPQSLYNKSVVLTDLGDEQGSISLLESTVNKNPLYWKAWIKLGYLLSKHKQWDKATEAYERVVQLRPDLADGHYNLGLCYLTLDKTRLALKAFQEALFLNSEDADAHFYVGLAYMDLKQNQQASEAFHRALGINLEHERSHYLLGYLYHMEGQTEKAEKELQFLTVKDSMFAPLLQKTVSSGSSGILE*
	NZ_CP015840	620205	620220	s54Promtoer	11.0773	-	TGGCAAAGTTTTTGC	M787_RS02830	+	intergenic	no match		MLSIIYAGNNQGRPCTQLEDLQATPEVFIFSSNKAYANYKFRKCHATLFRVLRLIWEVVKAIFRIICLPLGLYWVLEKVCQNACTPSAGGIITEPLCEVKKQVQQSFAQKARRLLQQKCVKTIKRIPIQCDNLLIDTLAITFPNAKPDRWMIFAPGQAECFEHRVLSNWNWAQDIAAEAQSNFLMMNYPGVMQSQGEVSLESLIKAHAACVAYLRDYPEGPQAKEIIAYGYSLGTAVQSAALAREVTDGSDGVHWMVIQDRAPRSLAAVAKQLAGIFGEWGIKWTGWNVDIESASKTLPTALLIHNCTFEGEVLGDGVFSRNTCLASALLDTNSVENKIFIGVPCLYHANNLPSEEISRVAGEIVKHFDKAPTEKEEL*
	NZ_CP015840	707451	707466	s54Promtoer	10.9396	-	TGGCACAATTTTTGG	M787_RS03230	+	intragenic
	NZ_CP015840	818451	818466	s54Promtoer	10.8918	-	TGGCACATTTTTCCC	M787_RS03680	+	intragenic
cMuridarum_Nigg3	NZ_CP009760	30007	30022	s54Promtoer	16.5618	+	GGCACACTTTTTGCT	DNC_RS00115	+	intergenic	ctl0021		MDQLSQMHQELARLEFVNDQLQSERAYIHDLLCAIGFPEGLKTIAAIANEVLSEEDPQR*
	NZ_CP009760	63651	63666	s54Promtoer	16.4287	+	GGCACGCTTTTTGCT	DNC_RS00295	+	intergenic	ctl0052		MEEAEKHLAKEFLCSGINLFLSGEYEQAEERLKESLELDPEAGLAYCYLGIIALETGRTAEALVWCKKGLDEEPGDSYLRYCYGVALDKADRVEEAIGHYQAYAELHPEDIECLFSLGSAYHRVLRYEDAIACFDRIAQLDPWNPQSLYNKAVILSDMEDEEGAIDLLESTVKRNPLYWKAWVKLGYLLSRNKMWDRATEAYERVVQLRPDLSDGHYNLGLCYLTLDKTRLALKAFQESLQLNSEDADAHFYIGLAHMDLKQNELAYDAFYRALGINLDHERSHYLLGYLHHIQGESDKAEKELSFLMSKESVFAPLLQKTVSSSGFIREKETLF*
	NZ_CP009760	146038	146053	s54Promtoer	16.4287	-	TGGCATGCTTTTTGC	DNC_RS00645	-	intragenic
	NZ_CP009760	208943	208958	s54Promtoer	10.1221	+	GGCACAAAATTCGCT	DNC_RS00900	+	intragenic
	NZ_CP009760	493164	493179	s54Promtoer	10.2048	+	GGCACAGTTTTCTCT	DNC_RS02125	+	intragenic
	NZ_CP009760	723304	723319	s54Promtoer	18.3658	-	TGGCATGATTTTTGC	DNC_RS03060	-	intragenic
	NZ_CP009760	823301	823316	s54Promtoer	11.3326	+	GGCATCTGTCTTGCT	DNC_RS03505	+	intragenic
cPecorum_E58	NC_015408	334884	334899	s54Promtoer	17.2549	+	GGCATAGTTTTTGCT	G5S_RS05025	+	intergenic	ctl0021		MHPTQVHQKLARLEFLNDQLYAELEFINELLLTLGFPEGIATIKAIAQEVLSDEEFLD*
	NC_015408	367710	367725	s54Promtoer	17.2713	+	GGCACGATTTTTGCT	G5S_RS01615	+	intergenic	ctl0052		MEEAAKHLAKEFLCSGINFFLSGEYEQATQRLKETLELDPTAALAYCYLGIIALETGKVSEALSWCAQGLETEPGDSYLRYCYGAALDRNHQYEEAIEQYRAYVTLHPEDIECWFSLGGVYHRLQRHQEAIHCFDAVLELDPANSQSLYNKAIVFSDMAEEGEAMKLLESTVKKNPLYWKAWVKLGFLLSRNKKWDKATEAYERVVQLRPDLADGHYNLGLCYLILDKTRLALKAFQEALFLNEEDADAHFYTGLAYMDLKQASRAHDAFHRALAINLEHERSHYLLGYLYHMQGLEEKALTEHKFLAEKHSMFAPLLEKALTADPSSLDAARKLDFMP*
	NC_015408	671061	671076	s54Promtoer	12.034	-	TGGCGTAATTTTTGC	G5S_RS02970	+	intragenic
cPneumoniae_CWL029	NC_000922	355317	355332	s54Promtoer	10.3043	-	TGGCATACTCTTTGC	CPN_RS01605	+	intragenic
	NC_000922	597781	597796	s54Promtoer	11.476	-	TGGCATGGCTCTTGC	CPN_RS02605	-	intragenic
	NC_000922	776303	776318	s54Promtoer	17.631	-	TGGCATGGTTTTCGC	CPN_RS03550	-	intergenic	ctl0052		MEEAAKHLAKEFLCSGINLFLSGEYEQAEKRLKETLELDSTAALAYCYLGIIALETGRVSEALNWCSKGLASEPGDSYLRYCYGVALDRGNQYEAAIEQYSAYVALHPDDVECWFSLGSVYHRLKRLQEALDCFDKILALDPWNPQSLYNKAVILSEMDDEAESIRLLEVAVAKNPLYWKAWVKLGFLLSRSKRWDKATEAYERVVQLRPDLSDGHYNLGLCYLTLDKTRLALKAFQEALFLNAEDADAHFYVGLAHLDLKQMREAYEAFNSALSINLEHERAHYLLGYLHHMQGETDKATKELLFLQKKDSTFAPLLQKTVVSDPSSMQFERRLDTIS*
	NC_000922	810800	810815	s54Promtoer	18.318	-	TGGCATGTTTTTCGC	CPN_RS03735	-	intergenic	ctl0021		MHPTSHMQQQLARLEFINDQLTTELEHVNELLCSLGFPEGLTTIKAIAEEVLSDDEPLLD*
	NC_000922	1000338	1000353	s54Promtoer	11.5834	-	TGGCATTTTTTTCGC	CPN_RS04515	-	intergenic	ftsK		MIRERKKSRHPRLPTLPLAAKASLYLFFACFSGLSLWSFHRDQPCTQNWIGLLGWSFSSFLLYFFGAAAFFIPLYFLWLSFLYFRRTPRPLFFYKAAAFLSLPFCSAILLSMLSPVGTLPALLDTRLPKFILGNNPPVSYVGGIPFYLFYEGQSFCLKHLIGSVGTALIFGFVMLFSVLYLCGGIALLKKKTFQDGVKKAFCSFFQTCFKNLKKLINRRNYLPKPSVPFVSKNPFSCTKSQPSPRRVSETIILDGSISPLPQEEIPGSKKESFFLTPHPCKRFLTKFVEPQENKAKEGKTIALSSTPTVVRESKGKERAALPKLKSLAVPENDLPQYHLLSKNREARPESLQAELERKALILKQTLTSFGIDADLGNICSGPTLAAFEVLPHSGVKVQK…
	NC_000922	1014506	1014521	s54Promtoer	14.9688	-	TGGCATGCTATTTGC	CPN_RS04575	-	intragenic
	NC_000922	1186385	1186400	s54Promtoer	13.1788	-	TGGCATAGGATTTGC	CPN_RS05335	-	intragenic
cPneumoniae_LPCoLN	NC_017285	30590	30605	s54Promtoer	18.318	+	GGCATGTTTTTCGCT	CPK_RS00105	+	intergenic	ctl0021		MHPTSHMQQQLARLEFINDQLTTELEHVNELLCSLGFPEGLTTIKAIAEEVLSDDEPLLD*
	NC_017285	65086	65101	s54Promtoer	17.631	+	GGCATGGTTTTCGCT	CPK_RS00295	+	intergenic	ctl0052		MEEAAKHLAKEFLCSGINLFLSGEYEQAEKRLKETLELDSTAALAYCYLGIIALETGRVPEALNWCSKGLASEPGDSYLRYCYGVALDRGNQYEAAIEQYSAYVALHPDDVECWFSLGSVYHRLKRLQEALDCFDKILALDPWNPQSLYNKAVILSEMDDEAESIRLLEVAVAKNPLYWKAWVKLGFLLSRSKRWDKATEAYERVVQLRPDLSDGHYNLGLCYLTLDKTRLALKAFQEALFLNAEDADAHFYVGLAHMDLKQMREAYEAFNSALSINLEHERAHYLLGYLHHMQGETDKATKELLFLQKKDSTFAPLLQKTVVSDPSSMQFERRLDTIS*
	NC_017285	244327	244342	s54Promtoer	11.476	+	GGCATGGCTCTTGCA	CPK_RS05960	+	intragenic
	NC_017285	487833	487848	s54Promtoer	10.3043	+	GGCATACTCTTTGCA	CPK_RS02235	-	intragenic
	NC_017285	892166	892181	s54Promtoer	13.1788	+	GGCATAGGATTTGCT	CPK_RS04035	+	intragenic
	NC_017285	1068905	1068920	s54Promtoer	14.9688	+	GGCATGCTATTTGCA	CPK_RS04810	+	intragenic
	NC_017285	1083073	1083088	s54Promtoer	11.5834	+	GGCATTTTTTTCGCA	CPK_RS04870	+	intergenic	ftsK		MIRERKKSRHPRLPTLPLAAKASLYLFFACFSGLSLWSFHRDQPCTQNWIGLLGWSFSSFLLYFFGAAAFFIPLYFLWLSFLYFRRTPRPLFFYKAAAFLSLPFCSAILLSMLSPVGTLPGLLDTRLPKFILGNNPPVSYVGGIPFYLFYEGQSFCLKHLIGSVGTALIFGFVMLFSVLYLCGGIALLKKKTFQDGVKKAFCSFFQTCFKNLKKLINRRNYLPKPSVPFVSKNPFSCTKSQPSPRRVSETIILDGSISPLPQEEIPGSKKESFFLTPHPCKRFLTKFVEPQENKAKEGKTIALPSTPTVVRESKGKERAALPKLKSLAVPENDLPQYHLLSKNREARPESLQAELERKALILKQTLTSFGIDADLGNICSGPTLAAFEVLPHSGVKVQK…
pAcanthamoebae_UV-7	NC_015702	632708	632723	s54Promtoer	10.1453	-	TGGCAAAATTTCCGC	PUV_RS02675	-	intragenic		no ctl0052 ortholog
	NC_015702	838329	838344	s54Promtoer	13.3621	+	GGCACAACTCTCGCT	PUV_RS03515	+	intragenic		no ctl0052 ortholog
	NC_015702	1311745	1311760	s54Promtoer	14.3957	+	GGCATCATATTCGCA	PUV_RS05535	+	intragenic	ctl0021		MKTKEELLKRLAYLEFVNDQLTTEVCDLDELLRKVGFPKGVESAKWIGGEMLAHPNDENKEKESP*
	NC_015702	1497357	1497372	s54Promtoer	11.1808	-	TGGCATATCATCTGC	PUV_RS06205	+	intragenic		no ctl0052 ortholog
	NC_015702	1716838	1716853	s54Promtoer	10.3826	-	TGTCACATTTTTTGC	PUV_RS07090	+	Intergenic		gene on opposite strand
	NC_015702	2671989	2672004	s54Promtoer	11.0742	-	TGGCATTTTTTTTGC	PUV_RS11445	+	intragenic		no ctl0052 ortholog
	NC_015702	3008826	3008841	s54Promtoer	10.8918	-	TGGAACATTTTTCGC	PUV_RS12825	-	intragenic		no ctl0052 ortholog
simkaniaNegevensis_gsn.131	NC_015713	443265	443280	s54Promtoer	10.3826	+	GGCACATTTTTTGAT	SNE_RS13150	+	intragenic		no ctl0052 ortholog
	NC_015713	535171	535186	s54Promtoer	10.7901	-	TTGCATAGTTTTTGC	SNE_RS03060	+	intragenic		no ctl0052 ortholog
	NC_015713	601057	601072	s54Promtoer	15.8349	-	TGGCATATCTTTCGC	SNE_RS12145	+	intragenic		no ctl0052 ortholog
	NC_015713	1932285	1932300	s54Promtoer	11.344	-	TGCCATGTTTTTTGC	SNE_RS09485	+	intragenic		no ctl0052 ortholog
	NC_015713	1998504	1998519	s54Promtoer	13.5771	+	GGCACATTTTCCGCA	SNE_RS09805	+	intergenic	ctl0021		MDQDKLLKKIAXLESLCDQLQSEMNYLDQLLVEVGFEEGLKTLKAAAIELIDKKKHTD*
	NC_015713	2109657	2109672	s54Promtoer	10.2495	+	TGCATGTTTTTTGCA	SNE_RS10305	-	intragenic		no ctl0052 ortholog
Chlamydia poikilothermis S15-834K	NZ_LS992154	29282	29297	s54Promtoer	16.9397	+	tggcatgattctcgct	C834K_0020	+	intergenic	ctl0021		MILAPCLLVKARKDGEEIMSTPHIQQELARLEFINDQLRTELEYVNTLLCDIGFPEGLTTIKAIAKEVLTEDDFLD*
	NZ_LS992154	63129	63144	s54Promtoer	16.4287	+	tggcacgctttttgct	yrrB	+	intergenic	ctl0052		MEEAAKHLAKEFLCSGINFFLSGEYEQAERRLKETLELDPTAALAYCYLGIIALELGRIPEALTWCTKGLESEPGDSYLRYCYGVALDRDNRCEEAIEQYRAYVILHPDDAECWFSLGGVYHRLGRYIEAIECFDKILDLDPWNPQSLYNKAVVLTDMDNESEAITLLETTVSKNPLYWKAWIKLGYLLSRHKEWDKATEAYERVVQLRPDLSDGHYNLGLCYLTLDKTRLALKAFQEALFLNEEDADAHFYVGLAHMDLKQNQLASDAFHRALGINLEHERSHYLLGYLYHMEGQSEKAEKELSFLTVKDSMFAPLLQKTVSSGQFERRLDVLP*
	NZ_LS992154	92282	92297	s54Promtoer	10.0173	-	agcaattaacatgcca	uhpC	-	intragenic
cPsittasi_WRSTE30	NC_018622	29380	29395	s54Promtoer	18.8749	+	tggcatgattttcgct	B601_RS00100	+	intergenic	ctl0021		MATPQMQQELARLEFINDQLRTELEYVNTLLCDIGFPEGLTTIKAIAKEVLTDEDLLD*
	NC_018622	63261	63276	s54Promtoer	16.4287	+	tggcacgctttttgct	B601_RS00280	+	intergenic	ctl0052		MEEAAKHLAKEFLCSGINFFLSGEYEQAEQRLKETLELDPTAALAYCYLGIIALESGRTSEALTWCTKGLESEPGDSYLRYCYGVALDRDNRCEEAVEQYRAYIVLHPDDAECWFSLGGVYHRLGKYIEAIECFDKILELDPWNPQSLYNKAVVLTDMNNEQEAIALLETTVRKNPLYWKAWIKLGYLLSRHKQWDKATEAYERVVQLRPDLSDGHYNLGLCYLTLDKTRLALKAFQEALFLNEEDADAHFYVGLAYMDLKQNRQASDAFHRALGINLEHERSHYLLGYLYHMEGQFEKAEKELSFLTTKDSTFAPLLQKTVSSGQFEPKLDVFP*
Table S1: List of σ54 promoters in Chlamydia and Chlamydia-related bacteria predicted using HOMER. See the pwm tab for position weight matirix used to prediction.

## Sheet: pwm
>TGGCACAATTTTCGCT	s54Promtoer	10
0.00155	0.00155	0.00155	0.995342
0.00155	0.00155	0.995342	0.00155
0.00155	0.00155	0.995342	0.00155
0.00155	0.995342	0.00155	0.00155
0.995342	0.00155	0.00155	0.00155
0.00155	0.25	0.00155	0.746894
0.498447	0.0636646	0.436335	0.00155
0.436335	0.187888	0.125776	0.25
0.00155	0.0636646	0.0636646	0.871118
0.187888	0.00155	0.00155	0.809006
0.00155	0.125776	0.00155	0.871118
0.00155	0.0636646	0.00155	0.93323
0.00155	0.622671	0.00155	0.374224
0.00155	0.00155	0.995342	0.00155
0.00155	0.995342	0.00155	0.00155
0.25	0.00155	0.00155	0.746894
Position weight matrix (pwm) used to predict sigma 54 promoters
